# Supplementary material for: Geliboluols A–D: Kaurane-Type Diterpenoids from the Marine-Derived Rare Actinomycete Actinomadura geliboluensis
Source: Mar Drugs. 2025 Feb 10;23(2):78. doi: 10.3390/md23020078 (PMC11857663; doi:10.3390/md23020078)
Supplement: Supplementary file 1 [file marinedrugs-23-00078-s001.zip]

Archive with 1 entries (1 files):
- marinedrugs-3445926-supplementary.pdf
